# Supplementary material for: Compressibility of Confined Fluids from Volume Fluctuations
Source: Langmuir. 2025 Dec 15;41(51):34189–96. doi: 10.1021/acs.langmuir.5c03971 (PMC12756912; doi:10.1021/acs.langmuir.5c03971)
Supplement: Supplementary file 2 [file la5c03971_si_002.zip]

Archive with 60 entries (55 files):
- SI/
- __MACOSX/._SI
- SI/InputFiles/
- __MACOSX/SI/._InputFiles
- SI/.DS_Store
- __MACOSX/SI/._.DS_Store
- SI/Figures/
- __MACOSX/SI/._Figures
- SI/lammps_modifications/
- __MACOSX/SI/._lammps_modifications
- SI/InputFiles/cylinder.lmp
- __MACOSX/SI/InputFiles/._cylinder.lmp
- SI/InputFiles/slit.lmp
- __MACOSX/SI/InputFiles/._slit.lmp
- SI/Figures/Figure_3a_and_3c.csv
- __MACOSX/SI/Figures/._Figure_3a_and_3c.csv
- SI/Figures/Figure_S3a_GCMC.csv
- __MACOSX/SI/Figures/._Figure_S3a_GCMC.csv
- SI/Figures/Figure_S4.csv
- __MACOSX/SI/Figures/._Figure_S4.csv
- SI/Figures/Figure_S2a_GCMC.csv
- __MACOSX/SI/Figures/._Figure_S2a_GCMC.csv
- SI/Figures/Figure_S3b_CurveFit.csv
- __MACOSX/SI/Figures/._Figure_S3b_CurveFit.csv
- SI/Figures/Figure_S2a_CurveFit.csv
- __MACOSX/SI/Figures/._Figure_S2a_CurveFit.csv
- SI/Figures/Figure_S3a_CurveFit.csv
- __MACOSX/SI/Figures/._Figure_S3a_CurveFit.csv
- SI/Figures/Figure_S2b_CurveFit.csv
- __MACOSX/SI/Figures/._Figure_S2b_CurveFit.csv
- SI/Figures/Figure_S3b_GCMC.csv
- __MACOSX/SI/Figures/._Figure_S3b_GCMC.csv
- SI/Figures/Figure_2b.csv
- __MACOSX/SI/Figures/._Figure_2b.csv
- SI/Figures/Figure_3b_and_3d.csv
- __MACOSX/SI/Figures/._Figure_3b_and_3d.csv
- SI/Figures/Figure_2a.csv
- __MACOSX/SI/Figures/._Figure_2a.csv
- SI/Figures/Figure_S2b_GCMC.csv
- __MACOSX/SI/Figures/._Figure_S2b_GCMC.csv
- SI/lammps_modifications/.DS_Store
- __MACOSX/SI/lammps_modifications/._.DS_Store
- SI/lammps_modifications/README.md
- __MACOSX/SI/lammps_modifications/._README.md
- SI/lammps_modifications/src/
- __MACOSX/SI/lammps_modifications/._src
- SI/lammps_modifications/src/math_extra.h
- __MACOSX/SI/lammps_modifications/src/._math_extra.h
- SI/lammps_modifications/src/fix_wall_region_tjat.h
- __MACOSX/SI/lammps_modifications/src/._fix_wall_region_tjat.h
- SI/lammps_modifications/src/fix_wall_lj104.cpp
- __MACOSX/SI/lammps_modifications/src/._fix_wall_lj104.cpp
- SI/lammps_modifications/src/fix_wall_lj104.h
- __MACOSX/SI/lammps_modifications/src/._fix_wall_lj104.h
- SI/lammps_modifications/src/fix_wall.cpp
- __MACOSX/SI/lammps_modifications/src/._fix_wall.cpp
- SI/lammps_modifications/src/fix_wall_region_tjat.cpp
- __MACOSX/SI/lammps_modifications/src/._fix_wall_region_tjat.cpp
- SI/lammps_modifications/src/fix_wall.h
- __MACOSX/SI/lammps_modifications/src/._fix_wall.h
