# Supplementary material for: Compressibility of Confined Fluids from Volume Fluctuations
Source: Langmuir. 2025 Dec 15;41(51):34189–96. doi: 10.1021/acs.langmuir.5c03971 (PMC12756912; doi:10.1021/acs.langmuir.5c03971)
Supplement: Supplementary file 2 [file la5c03971_si_002.zip › SI/InputFiles/cylinder.lmp]

# Author: Geordy Jomon Date: 06/24/2024 14:31:09
#
# INSTALL: git clone https://github.com/GeordyJ/lammps.git --single-branch --branch tjatjopoulos --depth 1
#
# Usage:
# fix FIX-ID GROUP-ID wall/region/tjatjopoulos REGION-ID [epsilon-solid-fluid] [sigma-solid-fluid] [solid-surface-density] [pore-size-or-surface-cutoff]
#
# Note 1: To set [pore-size-or-surface-cutoff], use the pore size.
# Note 2: Use 'lmp -h' and check if the fix is present there after installing LAMMPS.

#    Description:
#    This modification introduces the Tjatjopoulos potential for cylindrical
#    regions into the simulation. The equations are derived from 'Extension
#    of the Steele 10-4-3 potential' by Siderius and Gelb (2011), specifically
#    Equation 5.
#
#    Restrictions:
#    - This potential is applicable only to cylindrical regions with a constant
#      radius.
#    - This implementation was designed with the axis of the cylinder being
#      perodic. This can be achived by setting the height of the region as INF
#      in the lower and upper bound.
#
#    Notes:
#    - The parameters are solid-fluid epsilon and sigma, solid surface-density
#      and the cutoff radius.
#    - The dimensions along the axis of the cylinder can vary, i.e there can be
#      volume fluctuations in that axis.
#    - The potential calculation uses the radius of the cylindrical region as
#      a parameter.
#    - The radius is determined by inspecting the dimensions of the region along
#      all three axes. If two dimensions are equal, they define the radial plane,
#      and the radius is half of this dimension.
#    - If no two dimensions are equal, the region is not cylindrical, and an
#      error is returned.
#    - This is still in testing phase and while there is agreement in one
#      system that was tested, rigrous testing is required.

# ------------------------------------------------------------------------------------------------

# constant variables
variable height equal 18.0 # 3x the cutoff radius (half upper bound)
variable height_low equal -18.0 # same lower bound
variable height_int equal 16.0 # variable height -2, used only for creating atoms in a smaller region for stability
variable height_int_low equal -16.0 # lower bound

# change these
variable size equal ${D} # Pore size, diameter of the cylinder
variable radius equal ${D}/2 # Armstrong upper bound box radius
variable radius_low equal -${radius} # Armstrong lower bound box radius
variable radius_int equal ${D_int}/2 # Armstrong Fluid accessable radius, calculate using -- pore_size - 1.7168 * sigma_sf + sigma_ff
variable V_int equal PI*(${radius_int}^2)*(2*${height})
variable rho equal ${rho_int}*(6.022e20)/(1e24) # converts mmol/cm^3 to atoms/angstrom^3
variable n_par equal round(${rho}*${V_int}) # No. of methane particles from fit from GCMC

variable temp_sim equal 298 # Kelvin

# UA methane with carbon pore
variable sigma_ff equal 3.73 # LJ Armstrong
variable epsilon_kb_ff equal 148 # Kelvin
variable epsilon_ff equal 0.0127536532 # LJ eV
variable sigma_sf equal 3.565 # LJ Armstrong tjat
variable epsilon_sf equal 0.0055473135 # LJ eV tjat
variable rho_A equal 0.3819 #Armstrong ^ 2
variable cutoff equal 12 # Armstrong

units metal
dimension 3
boundary p p p
atom_style atomic

region box block ${height_low} ${height} ${radius_low} ${radius} ${radius_low} ${radius}
create_box 1 box
region pore cylinder x 0 0 ${radius} INF INF side in
region pore_int cylinder x 0 0 ${radius_int} ${height_int_low} ${height_int} side in

create_atoms 1 random ${n_par} 1231343 pore_int
group methane type 1
mass 1 16.0425 # Molar mass grams/mole

pair_style lj/cut ${cutoff}
pair_coeff 1 1 ${epsilon_ff} ${sigma_ff} ${cutoff}


fix WALL methane wall/region/tjatjopoulos pore ${epsilon_sf} ${sigma_sf} ${rho_A} ${size}


change_box all boundary p f f # periodic in the x axis only
velocity all create ${temp_sim} 12121123 dist gaussian mom yes rot yes


fix NVT all nvt temp ${temp_sim} ${temp_sim} $(100.0*dt) # Tdamp recommended by LAMMPS doc


print "Epsilon_sf ${epsilon_sf}"
print "sigma_sf ${sigma_sf}"

thermo 1000
thermo_style custom step time temp press density vol atoms pe ke etotal
timestep 0.001 # 1 femtosecond
minimize 1e-20 1e-20 10000 10000

run 1000000 # Equilibration 1 ns
write_data data/dump/equilib_$(round(v_D)).data
print "Equilibration complete"

compute T all temp
compute P all pressure T

fix Pxx all ave/time 1 1 1 c_P[1] ave running
fix Pyy all ave/time 1 1 1 c_P[2] ave running
fix Pzz all ave/time 1 1 1 c_P[3] ave running

thermo_style custom step time temp press density vol f_Pxx f_Pyy f_Pzz pe ke etotal

run 20000000 # Pressure computation 20 ns
write_data data/dump/nvt_$(round(v_D)).data

variable P_xx equal f_Pxx
variable P_yy equal f_Pyy
variable P_zz equal f_Pzz
print "Pressure xx: ${P_xx}"
print "Pressure yy: ${P_yy}"
print "Pressure zz: ${P_zz}"

unfix NVT

fix NPT methane npt temp ${temp_sim} ${temp_sim} $(100.0*dt) x ${P_xx} ${P_xx} $(1000.0*dt) # Tdamp & Pdamp recommended by LAMMPS doc

fix f1 all print 1000 "$(step) $(vol) $(temp) $(c_P[1])" &
                     title "# timestep [fs] | volume [Ang^3] | T [K] | P_xx [bar]" &
                     screen no file data/thermo/NPT_$(round(v_D)).dat

run 20000000 # Volume fluctuation 20 ns
write_data data/dump/npt_$(round(v_D)).data

unfix NPT
