# Supplementary material for: Compressibility of Confined Fluids from Volume Fluctuations
Source: Langmuir. 2025 Dec 15;41(51):34189–96. doi: 10.1021/acs.langmuir.5c03971 (PMC12756912; doi:10.1021/acs.langmuir.5c03971)
Supplement: Supplementary file 2 [file la5c03971_si_002.zip › SI/InputFiles/slit.lmp]

# Author: Geordy Jomon Date: 06/24/2024 14:31:09
#
# INSTALL: git clone https://github.com/GeordyJ/lammps.git --single-branch --branch tjatjopoulos --depth 1
#
# Usage:
# fix FIX-ID GROUP-ID wall/lj104 &
#       zlo REGION-ID [epsilon-solid-fluid] [sigma-solid-fluid] [pore-size-or-surface-cutoff] [solid-surface-density] [n-layers-per-wall] [distance-between-layers] &
#       zhi REGION-ID [epsilon-solid-fluid] [sigma-solid-fluid] [pore-size-or-surface-cutoff] [solid-surface-density] [n-layers-per-wall] [distance-between-layers]
#
# Note 1: To set [pore-size-or-surface-cutoff], use the pore size.
# Note 2: Use 'lmp -h' and check if the fix is present there after installing LAMMPS.

#   This LJ 10-4 Potential is based on the following paper-
#    Siderius, D. W.; Gelb, L. D.
#    Extension of the Steele 10-4-3 Potential for Adsorption Calculations in
#    Cylindrical, Spherical, and Other Pore Geometries. J. Chem. Phys. 2011,
#    135 (8), 084703. https://doi.org/10.1063/1.3626804.
#
#    NOTES:
#    - This potential is extended for multiple layers.
#    - This requires three additonal parameters (See paper for details)-
#      - The parameters for the LJ 1043 potential followed by,
#      - rho_s: The surface density parameter
#      - n_layers: The number of layers
#      - delta_layer: The distance between each layer.

# ------------------------------------------------------------------------------------------------

variable molarMass equal 16.04 # g/mol
variable temp_sim equal 298.0 # K.
variable sigma_ff equal 3.73 # Angstrom. Fluid-fluid effective molecular distance.
variable epsilon_kb_ff equal 148.0 # K.
variable epsilon_ff equal 0.0127536532 # eV. Fluid-fluid energy interactions.
variable sigma_sf equal 3.565 # Armstrong. Solid-fluid effective molecular distance.
variable epsilon_sf equal 0.0055473135 # eV. Solid-fluid energy interactions.
variable rho_A equal 0.3819 # Angstrom^-2. Surface density of the pore.
variable cutoff equal 12 # Armstrom.
variable nLayers equal 3 # Number of layers per wall.
variable deltaLayers equal 3.35 # Angstrom. Distance between layers.

variable ext_p equal 100.0 # bar. Pressure input values used for GCMC. Only for reference.
variable n_par equal 2540 # No. of methane molecules from extrapolated densities or GCMC simulations.
variable size equal 90.0 # Angstrom. Pore size
variable hx equal 90.0 # Angstrom. Wall length in x and y directions
variable half_hz_hi equal 0.5*${size} # Angstrom. (poresize/2)
variable half_hz_lo equal -${half_hz_hi} # Angstrom. Lower bound half_H
variable half_hz_int_hi equal 0.5*(${size}-1.7168*${sigma_sf}+${sigma_ff}) # [internal poresize]/2
variable half_hz_int_lo equal -${half_hz_int_hi} # Lower bound.
variable half_hx_hi equal 0.5*${hx}
variable half_hx_lo equal -${half_hx_hi} # Lower bound of height
variable half_hx_int_hi equal ${half_hx_hi}-2 # variable height -2, used only for creating atoms in a smaller region for stability
variable half_hx_int_lo equal -${half_hx_int_hi} # Lower bound
variable wall_cut equal ${size} # Cut-off radius for solid-fluid interactions.

variable timeStep equal 1e-4 # 0.1 fs
variable nvtThermo equal 1e6 # 100 ps
variable nvtRun equal 2e8 # 20 ns
variable nptThermo equal 1e4 # 1 ps
variable nptRun equal 2e8 # 20 ns. Volume fluctuations

# System setup -------------------------------------------------------------------------

units metal
dimension 3
boundary p p p

atom_style atomic

region box block ${half_hx_lo} ${half_hx_hi} ${half_hx_lo} ${half_hx_hi} ${half_hz_lo} ${half_hz_hi}
create_box 1 box
region pore block INF INF INF INF ${half_hz_lo} ${half_hz_hi}
region pore_int block ${half_hx_int_lo} ${half_hx_int_hi} ${half_hx_int_lo} ${half_hx_int_hi} ${half_hz_int_lo} ${half_hz_int_hi}

create_atoms 1 random ${n_par} 1231343 pore_int
group methane type 1
mass 1 ${molarMass} # Molar mass grams/mole

pair_style lj/cut ${cutoff}
pair_coeff 1 1 ${epsilon_ff} ${sigma_ff} ${cutoff}

change_box all boundary p p f # periodic in the x and y axes
velocity all create ${temp_sim} 12121123 dist gaussian mom yes rot yes

fix Walls methane wall/lj104 zlo EDGE ${epsilon_sf} ${sigma_sf} ${wall_cut} ${rho_A} ${nLayers} ${deltaLayers} zhi EDGE ${epsilon_sf} ${sigma_sf} ${wall_cut} ${rho_A} ${nLayers} ${deltaLayers}

timestep ${timeStep}

minimize 1e-10 1e-10 50000 50000
write_data min.data

# NVT ensemble: Pressure computation  --------------------------------------------------

compute T all temp
compute P all pressure T

fix Pxx all ave/time 1 1 1 c_P[1] ave running
fix Pyy all ave/time 1 1 1 c_P[2] ave running
fix Pzz all ave/time 1 1 1 c_P[3] ave running

thermo_style custom step etotal atoms temp press density vol lx ly lz f_Pxx f_Pyy f_Pzz

fix NVT all nvt temp ${temp_sim} ${temp_sim} $(100.0*dt)
dump dump_nvt all custom ${nvtThermo} nvt.dump id type x y z vx vy vz

thermo ${nvtThermo}
run ${nvtRun}
write_data nvt.data

unfix NVT
undump dump_nvt

variable P_xx equal f_Pxx
variable P_yy equal f_Pyy
variable P_zz equal f_Pzz
print "Pressure xx: ${P_xx}"
print "Pressure yy: ${P_yy}"
print "Pressure zz: ${P_zz}"

variable P_xxyy equal 0.5*(f_Pxx+f_Pyy)

# NPT ensemble: Volume fluctuations  ---------------------------------------------------

fix NPT methane npt temp ${temp_sim} ${temp_sim} $(100.0*dt) x ${P_xxyy} ${P_xxyy} $(1000.0*dt) y ${P_xxyy} ${P_xxyy} $(1000.0*dt) couple xy
dump dump_npt all custom ${nvtThermo} npt.dump id type x y z vx vy vz

thermo ${nptThermo}
run ${nptRun}
write_data npt.data

unfix NPT
undump dump_npt
