# Supplementary material for: Compressibility of Confined Fluids from Volume Fluctuations
Source: Langmuir. 2025 Dec 15;41(51):34189–96. doi: 10.1021/acs.langmuir.5c03971 (PMC12756912; doi:10.1021/acs.langmuir.5c03971)
Supplement: Supplementary file 2 [file la5c03971_si_002.zip › SI/Figures/Figure_3a_and_3c.csv]

H[nm]	P[MPa]	KT[MPa]	MOE(KT[MPa])	1/H[nm^-1]
3.0	2.0	10.415126161357994	0.2227415024933468	0.3333333333333333
6.0	2.0	5.857299179946758	0.116225528720761	0.16666666666666666
9.0	2.0	4.431912208232844	0.0878258559062375	0.1111111111111111
31.0	2.0	2.40494128354016	0.0467422504829684	0.03225806451612903
34.0	2.0	2.241755732809256	0.0448704968490446	0.029411764705882353
34.545454	2.0	2.283052918692005	0.0442142133249228	0.02894736887811635
37.0	2.0	2.200807752615884	0.0435746075254072	0.02702702702702703
40.0	2.0	2.169995311205288	0.0512190568766931	0.025
42.727273	2.0	2.040686789942013	0.04663074317695	0.023404255169760076
43.0	2.0	2.1406887235678225	0.0668219882481853	0.023255813953488372
46.0	2.0	2.0353291083705245	0.071598126777755	0.021739130434782608
49.0	2.0	1.9899499358425288	0.0960640449988127	0.02040816326530612
50.909091	2.0	1.936363160280593	0.4137928555853036	0.019642857107780614
59.090909	2.0	1.903866521775036	0.0972273195261619	0.016923076949112426
3.0	4.0	19.27311994889633	0.3557006774939328	0.3333333333333333
6.0	4.0	10.55471843923503	0.2101939023188358	0.16666666666666666
9.0	4.0	8.044907772652035	0.1543201112302678	0.1111111111111111
21.0	4.0	5.186629032889251	0.1028433903351047	0.047619047619047616
24.0	4.0	4.889793946197833	0.1038045933121643	0.041666666666666664
25.0	4.0	4.789351846402601	0.0943206767820221	0.04
26.363636000000003	4.0	4.578135035886709	0.0918931328129483	0.03793103500594531
28.0	4.0	4.668434746263166	0.1095880031431641	0.03571428571428571
31.0	4.0	4.688149513652659	0.1247502592425908	0.03225806451612903
34.0	4.0	4.377574927942029	0.2052829008392243	0.029411764705882353
34.54545400000001	4.0	4.499134672684544	0.2872353849589898	0.028947368878116345
37.0	4.0	4.026912617714592	0.1413971503941074	0.02702702702702703
40.0	4.0	4.103232245963806	0.1611818799072685	0.025
3.0	6.0	25.723659532295944	0.5751782838062519	0.3333333333333333
6.0	6.0	13.852246112613102	0.2820179437878115	0.16666666666666666
9.0	6.0	10.67969225740861	0.2080843496645446	0.1111111111111111
12.0	6.0	9.011267844327378	0.1799892616022143	0.08333333333333333
15.0	6.0	8.13953029009767	0.1716917546698463	0.06666666666666667
18.0	6.0	7.670103942441981	0.1463678752299267	0.05555555555555555
18.181818000000007	6.0	7.58079482436242	0.1580651275401978	0.05500000054999998
21.0	6.0	7.05034893527986	0.1538727702504285	0.047619047619047616
24.0	6.0	6.564943192994862	0.1428988646958664	0.041666666666666664
25.0	6.0	6.398023992562955	0.1747242601096423	0.04
26.363636000000003	6.0	6.625536419289723	0.2623265072866376	0.03793103500594531
28.0	6.0	6.236256742525239	0.4035022828820181	0.03571428571428571
31.0	6.0	6.234600632427553	0.2040096407641902	0.03225806451612903
34.0	6.0	6.222022037230786	0.2621371381103908	0.029411764705882353
34.54545400000001	6.0	5.857190679860345	0.3535190720779976	0.028947368878116345
3.0	10.0	34.555517180805715	0.6430826087985911	0.3333333333333333
6.0	10.0	19.601805164523363	0.3435810935951366	0.16666666666666666
9.0	10.0	15.037055785849004	0.3156549603176661	0.1111111111111111
10.0	10.0	14.318680736787726	0.2658136141456206	0.1
12.0	10.0	13.325851027980026	0.2371224708484162	0.08333333333333333
15.0	10.0	12.176718412196182	0.2394694619729544	0.06666666666666667
18.0	10.0	11.268645135329932	0.2973327639501647	0.05555555555555555
18.181818000000007	10.0	11.221552025437337	0.2783505071940304	0.05500000054999998
21.0	10.0	10.783323189182967	0.2446438930752567	0.047619047619047616
24.0	10.0	10.20719882716527	0.2888464441011349	0.041666666666666664
25.0	10.0	10.108782060301523	0.3198473056699751	0.04
26.363636000000003	10.0	10.00020606014938	0.2890693072184068	0.03793103500594531
