# Supplementary material for: Compressibility of Confined Fluids from Volume Fluctuations
Source: Langmuir. 2025 Dec 15;41(51):34189–96. doi: 10.1021/acs.langmuir.5c03971 (PMC12756912; doi:10.1021/acs.langmuir.5c03971)
Supplement: Supplementary file 2 [file la5c03971_si_002.zip › SI/Figures/Figure_S3a_GCMC.csv]

T[K]	P[MPa]	H[nm]	rho_f[mmol/cm^3]
298.0	2.0	3.0	3.6667291770060815
298.0	2.0	6.0	2.1743450872900336
298.0	2.0	9.0	1.7126083699909298
298.0	2.0	12.0	1.4825765824695953
298.0	2.0	15.0	1.349266181328696
298.0	2.0	18.0	1.2582247843572198
298.0	2.0	21.0	1.1952735169519788
298.0	2.0	24.0	1.1468692191801353
298.0	2.0	25.0	1.1339851753159662
298.0	2.0	28.0	1.10202282677579
298.0	2.0	31.0	1.0733745340278988
298.0	2.0	34.0	1.0497518665767003
298.0	2.0	37.0	1.0303220272439795
298.0	2.0	40.0	1.0155490864167642
298.0	2.0	43.0	1.0012080427571612
298.0	2.0	46.0	0.9910278935891133
298.0	2.0	49.0	0.9806560363173488
298.0	4.0	3.0	5.701470148495344
298.0	4.0	6.0	3.598230435828737
298.0	4.0	9.0	2.9313769003516152
298.0	4.0	12.0	2.6062393736947698
298.0	4.0	15.0	2.414260975703965
298.0	4.0	18.0	2.2854891331066347
298.0	4.0	21.0	2.1926678432324542
298.0	4.0	24.0	2.128828821671779
298.0	4.0	25.0	2.110945626588924
298.0	4.0	28.0	2.059406085665902
298.0	4.0	31.0	2.0232698634613846
298.0	4.0	34.0	1.9874844767142166
298.0	4.0	37.0	1.9627478872243622
298.0	4.0	40.0	1.9397770245255743
298.0	4.0	43.0	1.9193807500822178
298.0	4.0	46.0	1.9037200731242332
298.0	4.0	49.0	1.8880347900518661
298.0	6.0	3.0	7.236435158393168
298.0	6.0	6.0	4.761363714864712
298.0	6.0	9.0	3.9986397009736643
298.0	6.0	12.0	3.622057912283116
298.0	6.0	15.0	3.3926206993224164
298.0	6.0	18.0	3.249145259617127
298.0	6.0	21.0	3.1422219014674675
298.0	6.0	24.0	3.066212355026171
298.0	6.0	25.0	3.0414918756495357
298.0	6.0	28.0	2.987129728106057
298.0	6.0	31.0	2.9377329262780356
298.0	6.0	34.0	2.902966768481842
298.0	6.0	37.0	2.871738801306753
298.0	6.0	40.0	2.844134885625234
298.0	6.0	43.0	2.825333178023345
298.0	6.0	46.0	2.800975685033273
298.0	6.0	49.0	2.7841595352342154
298.0	8.0	3.0	8.485457399024286
298.0	8.0	6.0	5.836924091674542
298.0	8.0	9.0	4.994730149644951
298.0	8.0	12.0	4.5853368174725695
298.0	8.0	15.0	4.350284017593363
298.0	8.0	18.0	4.1832420992236425
298.0	8.0	21.0	4.066004813334903
298.0	8.0	24.0	3.9849780391450937
298.0	8.0	25.0	3.9533897796246067
298.0	8.0	28.0	3.898965885091645
298.0	8.0	31.0	3.8460602192758593
298.0	8.0	34.0	3.807664183977765
298.0	8.0	37.0	3.7750142957289845
298.0	8.0	40.0	3.7430396232369962
298.0	8.0	43.0	3.723024815757516
298.0	8.0	46.0	3.698601729206285
298.0	8.0	49.0	3.680808107659918
298.0	10.0	3.0	9.5755274111892
298.0	10.0	6.0	6.8207581086097875
298.0	10.0	9.0	5.945574870852047
298.0	10.0	12.0	5.514259302874819
298.0	10.0	15.0	5.264193295192404
298.0	10.0	18.0	5.0962541473918685
298.0	10.0	21.0	4.9747213456512736
298.0	10.0	24.0	4.892297598162199
298.0	10.0	25.0	4.8654483548628225
298.0	10.0	28.0	4.8051237120905945
298.0	10.0	31.0	4.749950864294101
298.0	10.0	34.0	4.707151044049309
298.0	10.0	37.0	4.6703824662717714
298.0	10.0	40.0	4.641257735673511
298.0	10.0	43.0	4.617270019186783
298.0	10.0	46.0	4.596920128920296
298.0	10.0	49.0	4.572176430525367
