# Supplementary material for: Compressibility of Confined Fluids from Volume Fluctuations
Source: Langmuir. 2025 Dec 15;41(51):34189–96. doi: 10.1021/acs.langmuir.5c03971 (PMC12756912; doi:10.1021/acs.langmuir.5c03971)
Supplement: Supplementary file 2 [file la5c03971_si_002.zip › SI/Figures/Figure_S4.csv]

T[K]	P[MPa]	H[nm]	L_x[nm]	KT[MPa]	MOE(KT[MPa])
298.0508016623337	2.0	59.09090899999999	3.565279269638036	1.7271443349911926	0.031455773922509124
297.9575874707529	2.0	59.09090899999999	9.704064139481053	1.8596910625166885	0.034833236804564266
297.9894446070393	2.0	59.09090899999999	15.882145199480053	1.9425669540986525	0.03358819468044685
297.97714534646536	2.0	59.09090899999999	22.059605480002002	1.8891536269749891	0.03388058779234508
298.010546089391	2.0	59.09090899999999	28.24211876562344	1.9197466008872044	0.042366385184797975
297.9991990130987	2.0	59.09090899999999	34.414848161333865	1.8880962295137333	0.034420494383502996
297.99697254074596	2.0	59.09090899999999	40.587909131186876	1.9125378518005636	0.03666744902663267
298.0221544155368	2.0	59.090909	46.75308542304874	1.9595122464219121	0.06420587872984025
298.0114872206123	2.0	59.09090899999999	52.927179626685145	1.9523356362333972	0.05852369797544806
297.99023531879595	2.0	59.09090899999999	59.093087914434705	1.9238115554902668	0.07674422611150074
