# Supplementary material for: Compressibility of Confined Fluids from Volume Fluctuations
Source: Langmuir. 2025 Dec 15;41(51):34189–96. doi: 10.1021/acs.langmuir.5c03971 (PMC12756912; doi:10.1021/acs.langmuir.5c03971)
Supplement: Supplementary file 2 [file la5c03971_si_002.zip › SI/Figures/Figure_S2a_GCMC.csv]

T[K]	P[MPa]	V_f[nm^3]	Nex
298.0	2.0	15.903134207999999	27.27409234453147
298.0	2.0	33.183134208	27.08669397106468
298.0	2.0	50.46313420800001	27.15999559759788
298.0	2.0	67.743134208	27.075997224131086
298.0	2.0	85.02313420799999	27.15679885066431
298.0	2.0	102.30313420799999	27.06720047719751
298.0	2.0	119.58313420799999	27.10570210373072
298.0	2.0	136.863134208	27.03300373026393
298.0	2.0	142.62313420799998	27.064104272441668
298.0	2.0	159.90313420800004	27.265305898974844
298.0	2.0	177.18313420800004	27.15490752550805
298.0	2.0	194.46313420800004	27.036809152041243
298.0	2.0	211.74313420800004	26.96171077857447
298.0	2.0	229.02313420800004	27.12451240510765
298.0	2.0	246.30313420800005	27.04391403164088
298.0	2.0	263.58313420800005	27.325315658174077
298.0	2.0	280.863134208	27.362417284707277
298.0	4.0	15.903134207999999	38.71982708479593
298.0	4.0	33.183134208	38.76217330258643
298.0	4.0	50.46313420800001	38.682019520376905
298.0	4.0	67.743134208	38.66356573816739
298.0	4.0	85.02313420799999	38.69621195595791
298.0	4.0	102.30313420799999	38.62735817374838
298.0	4.0	119.58313420799999	38.46740439153888
298.0	4.0	136.863134208	38.76435060932937
298.0	4.0	142.62313420799998	38.85979934859287
298.0	4.0	159.90313420800004	38.60494556638329
298.0	4.0	177.18313420800004	38.92099178417379
298.0	4.0	194.46313420800004	38.52603800196428
298.0	4.0	211.74313420800004	38.79518421975476
298.0	4.0	229.02313420800004	38.79303043754527
298.0	4.0	246.30313420800005	38.69467665533571
298.0	4.0	263.58313420800005	38.92352287312622
298.0	4.0	280.863134208	38.822269090916734
298.0	6.0	15.903134207999999	45.19074213136376
298.0	6.0	33.183134208	44.83380019625597
298.0	6.0	50.46313420800001	45.00195826114819
298.0	6.0	67.743134208	45.048916326040384
298.0	6.0	85.02313420799999	44.79237439093262
298.0	6.0	102.30313420799999	45.056632455824854
298.0	6.0	119.58313420799999	44.96709052071708
298.0	6.0	136.863134208	45.2001485856093
298.0	6.0	142.62313420799998	44.97920127390674
298.0	6.0	159.90313420800004	45.193959338798834
298.0	6.0	177.18313420800004	44.80711740369105
298.0	6.0	194.46313420800004	45.10557546858331
298.0	6.0	211.74313420800004	45.13163353347551
298.0	6.0	229.02313420800004	45.007591598367696
298.0	6.0	246.30313420800005	45.61464966325991
298.0	6.0	263.58313420800005	44.94850772815215
298.0	6.0	280.863134208	45.05096579304433
298.0	8.0	15.903134207999999	48.768649964431134
298.0	8.0	33.183134208	48.83303569621458
298.0	8.0	50.46313420800001	48.66872142799801
298.0	8.0	67.743134208	48.63270715978143
298.0	8.0	85.02313420799999	49.002792891564894
298.0	8.0	102.30313420799999	48.67087862334836
298.0	8.0	119.58313420799999	48.44906435513175
298.0	8.0	136.863134208	48.77175008691523
298.0	8.0	142.62313420799998	48.11124533084302
298.0	8.0	159.90313420800004	48.69953106262636
298.0	8.0	177.18313420800004	48.3171167944098
298.0	8.0	194.46313420800004	48.53280252619328
298.0	8.0	211.74313420800004	48.682088257976716
298.0	8.0	229.02313420800004	48.244973989760126
298.0	8.0	246.30313420800005	48.916359721543586
298.0	8.0	263.58313420800005	48.471445453326965
298.0	8.0	280.863134208	48.63953118511051
298.0	10.0	15.903134207999999	50.724799704632815
298.0	10.0	33.183134208	50.79174410116988
298.0	10.0	50.46313420800001	50.644888497706916
298.0	10.0	67.743134208	50.391232894243984
298.0	10.0	85.02313420799999	50.44117729078104
298.0	10.0	102.30313420799999	50.346321687318095
298.0	10.0	119.58313420799999	50.09816608385512
298.0	10.0	136.863134208	50.544010480392274
298.0	10.0	142.62313420799998	50.36512527923793
298.0	10.0	159.90313420800004	50.65826967577482
298.0	10.0	177.18313420800004	50.24561407231192
298.0	10.0	194.46313420800004	50.13365846884898
298.0	10.0	211.74313420800004	49.900002865386
298.0	10.0	229.02313420800004	49.955347261923066
298.0	10.0	246.30313420800005	50.16649165846013
298.0	10.0	263.58313420800005	50.455836054997235
298.0	10.0	280.863134208	49.57848045153412
