# Supplementary material for: Compressibility of Confined Fluids from Volume Fluctuations
Source: Langmuir. 2025 Dec 15;41(51):34189–96. doi: 10.1021/acs.langmuir.5c03971 (PMC12756912; doi:10.1021/acs.langmuir.5c03971)
Supplement: Supplementary file 2 [file la5c03971_si_002.zip › SI/Figures/Figure_S3b_CurveFit.csv]

T[K]	P[MPa]	H[nm]	rho_f_eff[mmol/cm^3]
298.0	2.0	3.0	4.173497181026918
298.0	2.0	6.0	2.430516989402142
298.0	2.0	9.0	1.8795412324405918
298.0	2.0	10.0	1.7709538933571056
298.0	2.0	10.0	1.7709538933571056
298.0	2.0	15.0	1.4480359888658767
298.0	2.0	20.0	1.2878609910911107
298.0	2.0	22.85714285714286	1.2279041548030039
298.0	2.0	25.0	1.191926333342846
298.0	2.0	30.0	1.1278876417532628
298.0	2.0	35.0	1.0819986499619838
298.0	2.0	35.714285714285715	1.0764779618788933
298.0	2.0	40.0	1.0474232642595025
298.0	2.0	45.0	1.0203781245413575
298.0	2.0	48.571428571428584	1.0043796573562354
298.0	2.0	50.0	0.998599754634521
298.0	2.0	61.42857142857144	0.9616986322520146
298.0	2.0	74.28571428571429	0.9331817464795908
298.0	2.0	87.14285714285717	0.9126053127388839
298.0	2.0	100.0	0.8969578810524605
298.0	4.0	3.0	7.520985489976663
298.0	4.0	6.0	4.410737560577553
298.0	4.0	9.0	3.4457288389706857
298.0	4.0	10.0	3.2571319636690674
298.0	4.0	10.0	3.2571319636690674
298.0	4.0	15.0	2.7003659179768538
298.0	4.0	20.0	2.427009391838432
298.0	4.0	22.85714285714286	2.3252818882801702
298.0	4.0	25.0	2.264412559481808
298.0	4.0	30.0	2.1564105213318383
298.0	4.0	35.0	2.07929912362698
298.0	4.0	35.714285714285715	2.0700382925220127
298.0	4.0	40.0	2.02135629964515
298.0	4.0	45.0	1.9761253741975147
298.0	4.0	48.571428571428584	1.9494060414658831
298.0	4.0	50.0	1.939759477440459
298.0	4.0	61.42857142857144	1.8782531202131003
298.0	4.0	74.28571428571429	1.830830149567711
298.0	4.0	87.14285714285717	1.796711757363665
298.0	4.0	100.0	1.770883590020152
298.0	6.0	3.0	9.8259740686727
298.0	6.0	6.0	5.925606096468984
298.0	6.0	9.0	4.7183498364919325
298.0	6.0	10.0	4.482422247803689
298.0	6.0	10.0	4.482422247803689
298.0	6.0	15.0	3.7849873249891246
298.0	6.0	20.0	3.440872162033094
298.0	6.0	22.85714285714286	3.3120674862605783
298.0	6.0	25.0	3.2346716931077926
298.0	6.0	30.0	3.0964817227328147
298.0	6.0	35.0	2.9968625662786774
298.0	6.0	35.714285714285715	2.9848295061459225
298.0	6.0	40.0	2.9212866867647698
298.0	6.0	45.0	2.86176936510844
298.0	6.0	48.571428571428584	2.8263805337452337
298.0	6.0	50.0	2.813563290390885
298.0	6.0	61.42857142857144	2.7314760267792173
298.0	6.0	74.28571428571429	2.668399537934799
298.0	6.0	87.14285714285717	2.6242244620701176
298.0	6.0	100.0	2.5925482104633537
298.0	8.0	3.0	10.874715417079756
298.0	8.0	6.0	7.011535378145153
298.0	8.0	9.0	5.766795852853953
298.0	8.0	10.0	5.518240011269166
298.0	8.0	10.0	5.518240011269166
298.0	8.0	15.0	4.766147266645047
298.0	8.0	20.0	4.379576293530388
298.0	8.0	22.85714285714286	4.230492844523704
298.0	8.0	25.0	4.1394058899991375
298.0	8.0	30.0	3.9735327521558443
298.0	8.0	35.0	3.8513145514277856
298.0	8.0	35.714285714285715	3.8364226669297463
298.0	8.0	40.0	3.7575067908179247
298.0	8.0	45.0	3.683633263076164
298.0	8.0	48.571428571428584	3.6401427717910293
298.0	8.0	50.0	3.624552531929222
298.0	8.0	61.42857142857144	3.5287689484424036
298.0	8.0	74.28571428571429	3.464541619720773
298.0	8.0	87.14285714285717	3.4286841542948867
298.0	8.0	100.0	3.4097502642172195
298.0	10.0	3.0	10.186984332021783
298.0	10.0	6.0	7.601589685129077
298.0	10.0	9.0	6.623315530746659
298.0	10.0	10.0	6.410581106310267
298.0	10.0	10.0	6.410581106310267
298.0	10.0	15.0	5.706429345184326
298.0	10.0	20.0	5.2905625434964945
298.0	10.0	22.85714285714286	5.116488243889661
298.0	10.0	25.0	5.006252678340914
298.0	10.0	30.0	4.799668689462047
298.0	10.0	35.0	4.646575047613554
298.0	10.0	35.714285714285715	4.628208482703254
298.0	10.0	40.0	4.533390437733223
298.0	10.0	45.0	4.450948188515012
298.0	10.0	48.571428571428584	4.406935173941568
298.0	10.0	50.0	4.392222851008001
298.0	10.0	61.42857142857144	4.318150241365069
298.0	10.0	74.28571428571429	4.28882032119202
298.0	10.0	87.14285714285717	4.281026088451615
298.0	10.0	100.0	4.279374441717526
