# Supplementary material for: Compressibility of Confined Fluids from Volume Fluctuations
Source: Langmuir. 2025 Dec 15;41(51):34189–96. doi: 10.1021/acs.langmuir.5c03971 (PMC12756912; doi:10.1021/acs.langmuir.5c03971)
Supplement: Supplementary file 2 [file la5c03971_si_002.zip › SI/Figures/Figure_S2a_CurveFit.csv]

T[K]	P[MPa]	V_f[nm^3]	Nex_eff
298.0	2.0	15.903134207999999	27.13020833704551
298.0	2.0	33.183134208	27.140475351332206
298.0	2.0	50.46313420800001	27.144311300764407
298.0	2.0	56.223134208000005	27.14494630231286
298.0	2.0	67.743134208	27.145610661754677
298.0	2.0	85.02313420799999	27.145541484980598
298.0	2.0	102.30313420799999	27.144614255524427
298.0	2.0	103.35040693527272	27.144537145874864
298.0	2.0	119.58313420799999	27.143098313820982
298.0	2.0	136.863134208	27.14115328025428
298.0	2.0	142.62313420799998	27.140428384565592
298.0	2.0	150.47767966254548	27.139386925067186
298.0	2.0	159.90313420800004	27.138064477197915
298.0	2.0	177.18313420800004	27.135461915736915
298.0	2.0	194.46313420800004	27.132665294925776
298.0	2.0	197.6049523898182	27.132138703051652
298.0	2.0	211.74313420800004	27.129707800558414
298.0	2.0	229.02313420800004	27.126614797795146
298.0	2.0	244.73222511709093	27.12370215075888
298.0	2.0	246.30313420800005	27.123406110923753
298.0	2.0	263.58313420800005	27.12009752849189
298.0	2.0	280.863134208	27.116701829671083
298.0	2.0	291.8594978443636	27.114500450235607
298.0	2.0	338.9867705716363	27.104765267762385
298.0	2.0	386.1140432989091	27.09463732152649
298.0	2.0	433.24131602618183	27.08420853179292
298.0	2.0	480.3685887534545	27.073542267569103
298.0	2.0	527.4958614807272	27.062684071785192
298.0	2.0	574.623134208	27.051667779465333
298.0	4.0	15.903134207999999	38.63377967876011
298.0	4.0	33.183134208	38.679155409944414
298.0	4.0	50.46313420800001	38.702164168370174
298.0	4.0	56.223134208000005	38.70759389843129
298.0	4.0	67.743134208	38.716344996362686
298.0	4.0	85.02313420799999	38.725760578088575
298.0	4.0	102.30313420799999	38.73218703118631
298.0	4.0	103.35040693527272	38.73250363279401
298.0	4.0	119.58313420799999	38.736561688748196
298.0	4.0	136.863134208	38.73944015395853
298.0	4.0	142.62313420799998	38.74013261217461
298.0	4.0	150.47767966254548	38.740892058883624
298.0	4.0	159.90313420800004	38.74154967268371
298.0	4.0	177.18313420800004	38.7421335695063
298.0	4.0	194.46313420800004	38.742039599661425
298.0	4.0	197.6049523898182	38.74195920730256
298.0	4.0	211.74313420800004	38.74138334206797
298.0	4.0	229.02313420800004	38.74025314677097
298.0	4.0	244.73222511709093	38.73887282311314
298.0	4.0	246.30313420800005	38.73871807050206
298.0	4.0	263.58313420800005	38.73683311633321
298.0	4.0	280.863134208	38.7346428069458
298.0	4.0	291.8594978443636	38.73310698298223
298.0	4.0	338.9867705716363	38.72546883743276
298.0	4.0	386.1140432989091	38.716448756444315
298.0	4.0	433.24131602618183	38.70636711275823
298.0	4.0	480.3685887534545	38.695444800354196
298.0	4.0	527.4958614807272	38.683840595222684
298.0	4.0	574.623134208	38.67167247045084
298.0	6.0	15.903134207999999	44.93669004637257
298.0	6.0	33.183134208	44.993884765668305
298.0	6.0	50.46313420800001	45.023168530185224
298.0	6.0	56.223134208000005	45.030134570850144
298.0	6.0	67.743134208	45.04143543765842
298.0	6.0	85.02313420799999	45.05375523567616
298.0	6.0	102.30313420799999	45.06234439466539
298.0	6.0	103.35040693527272	45.06277398748125
298.0	6.0	119.58313420799999	45.06837267514046
298.0	6.0	136.863134208	45.07253346792441
298.0	6.0	142.62313420799998	45.073587093139906
298.0	6.0	150.47767966254548	45.07479316543728
298.0	6.0	159.90313420800004	45.07592374588684
298.0	6.0	177.18313420800004	45.0772203925364
298.0	6.0	194.46313420800004	45.07767085438635
298.0	6.0	197.6049523898182	45.07767372801079
298.0	6.0	211.74313420800004	45.07741938374764
298.0	6.0	229.02313420800004	45.07657625031603
298.0	6.0	244.73222511709093	45.075369222417585
298.0	6.0	246.30313420800005	45.07522764475731
298.0	6.0	263.58313420800005	45.073442217872696
298.0	6.0	280.863134208	45.07127554013757
298.0	6.0	291.8594978443636	45.069719456099016
298.0	6.0	338.9867705716363	45.06173186843533
298.0	6.0	386.1140432989091	45.05201852537856
298.0	6.0	433.24131602618183	45.040979314965675
298.0	6.0	480.3685887534545	45.028889960960164
298.0	6.0	527.4958614807272	45.01594865340242
298.0	6.0	574.623134208	45.00230265270365
298.0	8.0	15.903134207999999	48.72795466879393
298.0	8.0	33.183134208	48.712836142235076
298.0	8.0	50.46313420800001	48.69772230640956
298.0	8.0	56.223134208000005	48.69268540326802
298.0	8.0	67.743134208	48.682613159862065
298.0	8.0	85.02313420799999	48.667508701137685
298.0	8.0	102.30313420799999	48.65240892878199
298.0	8.0	103.35040693527272	48.65149394164927
298.0	8.0	119.58313420799999	48.637313841340934
298.0	8.0	136.863134208	48.62222343736098
298.0	8.0	142.62313420799998	48.61719434321897
298.0	8.0	150.47767966254548	48.61033732584962
298.0	8.0	159.90313420800004	48.6021101815935
298.0	8.0	177.18313420800004	48.58703070003925
298.0	8.0	194.46313420800004	48.57195589710416
298.0	8.0	197.6049523898182	48.56921552639137
298.0	8.0	211.74313420800004	48.556885771336624
298.0	8.0	229.02313420800004	48.54182032128548
298.0	8.0	244.73222511709093	48.528128513821734
298.0	8.0	246.30313420800005	48.52675954550002
298.0	8.0	263.58313420800005	48.511703442530006
298.0	8.0	280.863134208	48.496652010925615
298.0	8.0	291.8594978443636	48.48707625871283
298.0	8.0	338.9867705716363	48.446058731661665
298.0	8.0	386.1140432989091	48.40507590329013
298.0	8.0	433.24131602618183	48.364127744244975
298.0	8.0	480.3685887534545	48.32321422519773
298.0	8.0	527.4958614807272	48.2823353168448
298.0	8.0	574.623134208	48.241490989907334
298.0	10.0	15.903134207999999	50.70174525507832
298.0	10.0	33.183134208	50.65160059879741
298.0	10.0	50.46313420800001	50.60150553620485
298.0	10.0	56.223134208000005	50.584818194348
298.0	10.0	67.743134208	50.55146001825187
298.0	10.0	85.02313420799999	50.50146399593823
298.0	10.0	102.30313420799999	50.45151742031209
298.0	10.0	103.35040693527272	50.44849194323846
298.0	10.0	119.58313420799999	50.401620242470095
298.0	10.0	136.863134208	50.3517724135572
298.0	10.0	142.62313420799998	50.335167428577805
298.0	10.0	150.47767966254548	50.31253309182321
298.0	10.0	159.90313420800004	50.28538532232386
298.0	10.0	177.18313420800004	50.2356524511918
298.0	10.0	194.46313420800004	50.18596876648746
298.0	10.0	197.6049523898182	50.176940649958915
298.0	10.0	211.74313420800004	50.136334219564866
298.0	10.0	229.02313420800004	50.086748761826136
298.0	10.0	244.73222511709093	50.041713630170605
298.0	10.0	246.30313420800005	50.03721234472145
298.0	10.0	263.58313420800005	49.987724919749034
298.0	10.0	280.863134208	49.93828643845504
298.0	10.0	291.8594978443636	49.90685104764459
298.0	10.0	338.9867705716363	49.77235192022124
298.0	10.0	386.1140432989091	49.63821526838788
298.0	10.0	433.24131602618183	49.5044401152716
298.0	10.0	480.3685887534545	49.37102548663216
298.0	10.0	527.4958614807272	49.23797041085492
298.0	10.0	574.623134208	49.10527391894374
