# Supplementary material for: Compressibility of Confined Fluids from Volume Fluctuations
Source: Langmuir. 2025 Dec 15;41(51):34189–96. doi: 10.1021/acs.langmuir.5c03971 (PMC12756912; doi:10.1021/acs.langmuir.5c03971)
Supplement: Supplementary file 2 [file la5c03971_si_002.zip › SI/Figures/Figure_S3a_CurveFit.csv]

T[K]	P[MPa]	H[nm]	rho_f_eff[mmol/cm^3]
298.0	2.0	3.0	3.651705407952319
298.0	2.0	6.0	2.177036396750465
298.0	2.0	9.0	1.7120922627763886
298.0	2.0	10.0	1.6206025807945337
298.0	2.0	12.0	1.484282966948638
298.0	2.0	15.0	1.349046320044054
298.0	2.0	18.0	1.2594813304468833
298.0	2.0	18.181818181818183	1.255015400222668
298.0	2.0	21.0	1.1957928031224778
298.0	2.0	24.0	1.148181380807118
298.0	2.0	25.0	1.134873805135055
298.0	2.0	26.363636363636363	1.118368358038509
298.0	2.0	28.0	1.1007014683617111
298.0	2.0	31.0	1.073192292107107
298.0	2.0	34.0	1.0505703912329885
298.0	2.0	34.54545454545455	1.046882238594821
298.0	2.0	37.0	1.0316394990912563
298.0	2.0	40.0	1.0155643298776669
298.0	2.0	42.72727272727273	1.0029197459330224
298.0	2.0	43.0	1.0017439665228274
298.0	2.0	46.0	0.9897350463716555
298.0	2.0	49.0	0.9792032998674528
298.0	2.0	50.90909090909091	0.9731503641172056
298.0	2.0	59.09090909090909	0.9516556818690534
298.0	2.0	67.27272727272728	0.9354063910811892
298.0	2.0	75.45454545454545	0.9226910890846788
298.0	2.0	83.63636363636363	0.9124698733010884
298.0	2.0	91.81818181818181	0.9040744108705536
298.0	2.0	100.0	0.8970555863139652
298.0	4.0	3.0	5.692485436583676
298.0	4.0	6.0	3.5940760828028173
298.0	4.0	9.0	2.932039779808318
298.0	4.0	10.0	2.8017280738528947
298.0	4.0	12.0	2.6075331139563387
298.0	4.0	15.0	2.4148380732420196
298.0	4.0	18.0	2.2871906685922334
298.0	4.0	18.181818181818183	2.280825163604217
298.0	4.0	21.0	2.1964053787151223
298.0	4.0	24.0	2.128526587000889
298.0	4.0	25.0	2.1095523653065436
298.0	4.0	26.363636363636363	2.0860173450904256
298.0	4.0	28.0	2.0608246723394634
298.0	4.0	31.0	2.0215936257411986
298.0	4.0	34.0	1.9893289347551144
298.0	4.0	34.54545454545455	1.9840683587845294
298.0	4.0	37.0	1.9623259681875
298.0	4.0	40.0	1.9393943612042752
298.0	4.0	42.72727272727273	1.921355146419138
298.0	4.0	43.0	1.9196776707474488
298.0	4.0	46.0	1.90254395221829
298.0	4.0	49.0	1.887516719681914
298.0	4.0	50.90909090909091	1.8788796033016202
298.0	4.0	59.09090909090909	1.848205122409739
298.0	4.0	67.27272727272728	1.8250126654065806
298.0	4.0	75.45454545454545	1.8068618137297778
298.0	4.0	83.63636363636363	1.7922694884661965
298.0	4.0	91.81818181818181	1.7802824171499594
298.0	4.0	100.0	1.7702599370247913
298.0	6.0	3.0	7.209908097330409
298.0	6.0	6.0	4.7693746122047465
298.0	6.0	9.0	3.9993376457389673
298.0	6.0	10.0	3.847762052936526
298.0	6.0	12.0	3.6218745386090068
298.0	6.0	15.0	3.397725581754129
298.0	6.0	18.0	3.2492379732731402
298.0	6.0	18.181818181818183	3.241833112232875
298.0	6.0	21.0	3.1436283119562165
298.0	6.0	24.0	3.0646640207014895
298.0	6.0	25.0	3.042590795127741
298.0	6.0	26.363636363636363	3.0152116960729405
298.0	6.0	28.0	2.9859039690593807
298.0	6.0	31.0	2.940264299070051
298.0	6.0	34.0	2.902728488346035
298.0	6.0	34.54545454545455	2.8966084408164323
298.0	6.0	37.0	2.871313641294112
298.0	6.0	40.0	2.8446350609022497
298.0	6.0	42.72727272727273	2.8236480750487543
298.0	6.0	43.0	2.8216964750707105
298.0	6.0	46.0	2.8017627558814957
298.0	6.0	49.0	2.7842796119704802
298.0	6.0	50.90909090909091	2.7742308566730784
298.0	6.0	59.09090909090909	2.738542538112884
298.0	6.0	67.27272727272728	2.7115586959062625
298.0	6.0	75.45454545454545	2.690440287196537
298.0	6.0	83.63636363636363	2.673461953953357
298.0	6.0	91.81818181818181	2.6595146783866603
298.0	6.0	100.0	2.647853116481993
298.0	8.0	3.0	8.481208165673683
298.0	8.0	6.0	5.830909106652672
298.0	8.0	9.0	4.995684452074647
298.0	8.0	10.0	4.831366762060854
298.0	8.0	12.0	4.586560127610033
298.0	8.0	15.0	4.343735770436911
298.0	8.0	18.0	4.182942307339222
298.0	8.0	18.181818181818183	4.174925356268243
298.0	8.0	21.0	4.068618857767642
298.0	8.0	24.0	3.983163855620764
298.0	8.0	25.0	3.95928046563227
298.0	8.0	26.363636363636363	3.9296588457964656
298.0	8.0	28.0	3.897954202739609
298.0	8.0	31.0	3.848589820002671
298.0	8.0	34.0	3.807998518309431
298.0	8.0	34.54545454545455	3.8013810089082885
298.0	8.0	37.0	3.7740324286136673
298.0	8.0	40.0	3.7451919164197345
298.0	8.0	42.72727272727273	3.7225074830665625
298.0	8.0	43.0	3.7203981893648854
298.0	8.0	46.0	3.6988553492417187
298.0	8.0	49.0	3.679963367209062
298.0	8.0	50.90909090909091	3.6691059603552443
298.0	8.0	59.09090909090909	3.63055278676547
298.0	8.0	67.27272727272728	3.601411002204698
298.0	8.0	75.45454545454545	3.57860934063237
298.0	8.0	83.63636363636363	3.560281780444886
298.0	8.0	91.81818181818181	3.545229152732366
298.0	8.0	100.0	3.532645684234411
298.0	10.0	3.0	9.573120161545402
298.0	10.0	6.0	6.813745095334991
298.0	10.0	9.0	5.944147311831894
298.0	10.0	10.0	5.7730675270648675
298.0	10.0	12.0	5.518186835932546
298.0	10.0	15.0	5.265370720961017
298.0	10.0	18.0	5.097961637838656
298.0	10.0	18.181818181818183	5.089614863631866
298.0	10.0	21.0	4.97893512954993
298.0	10.0	24.0	4.889965203671712
298.0	10.0	25.0	4.865099560246396
298.0	10.0	26.363636363636363	4.834259778242234
298.0	10.0	28.0	4.801251436293689
298.0	10.0	31.0	4.749857505176619
298.0	10.0	34.0	4.70759772662078
298.0	10.0	34.54545454545455	4.7007082491359435
298.0	10.0	37.0	4.672235831897439
298.0	10.0	40.0	4.642210466168746
298.0	10.0	42.72727272727273	4.618594349309095
298.0	10.0	43.0	4.616398437297537
298.0	10.0	46.0	4.5939710903553115
298.0	10.0	49.0	4.574303701160477
298.0	10.0	50.90909090909091	4.563000790684641
298.0	10.0	59.09090909090909	4.522866682353506
298.0	10.0	67.27272727272728	4.492531295691565
298.0	10.0	75.45454545454545	4.468796960817534
298.0	10.0	83.63636363636363	4.449720856441052
298.0	10.0	91.81818181818181	4.434054459571232
298.0	10.0	100.0	4.420958833821565
