# Supplementary material for: Compressibility of Confined Fluids from Volume Fluctuations
Source: Langmuir. 2025 Dec 15;41(51):34189–96. doi: 10.1021/acs.langmuir.5c03971 (PMC12756912; doi:10.1021/acs.langmuir.5c03971)
Supplement: Supplementary file 2 [file la5c03971_si_002.zip › SI/Figures/Figure_S2b_CurveFit.csv]

T[K]	P[MPa]	V_f[nm^3]	Nex_eff
298.0	2.0	14.368836539500771	29.02787302146453
298.0	2.0	62.559167866951476	60.71675507993679
298.0	2.0	144.678699853172	92.41263982902879
298.0	2.0	179.59169955052766	102.96909768783568
298.0	2.0	179.59169955052766	102.96909768783568
298.0	2.0	410.7053658019221	155.61026190288717
298.0	2.0	736.0668116610105	207.88422117399736
298.0	2.0	964.3029674859848	237.52604527115028
298.0	2.0	1155.6760371277926	259.6255669939649
298.0	2.0	1669.5330422022691	310.67930850432623
298.0	2.0	2277.637826884439	360.89752218626063
298.0	2.0	2372.2036352763976	367.9950019132287
298.0	2.0	2979.990391174303	410.1383610560022
298.0	2.0	3776.5907350718603	458.2658801222341
298.0	2.0	4403.2937029217655	491.8888586786484
298.0	2.0	4667.438858577111	505.15019377714594
298.0	2.0	7057.573170422087	606.9949524206706
298.0	2.0	10335.042037777363	711.3910826466528
298.0	2.0	14235.700304987598	803.4842528650336
298.0	2.0	18759.54797205278	882.0438284277818
298.0	4.0	14.368836539500771	50.72870419253735
298.0	4.0	62.559167866951476	103.6875657136824
298.0	4.0	144.678699853172	155.7162593299007
298.0	4.0	179.59169955052766	172.8955252211306
298.0	4.0	179.59169955052766	172.8955252211306
298.0	4.0	410.7053658019221	257.6856253975027
298.0	4.0	736.0668116610105	340.65389757864295
298.0	4.0	964.3029674859848	387.20739314372855
298.0	4.0	1155.6760371277926	421.68868513728535
298.0	4.0	1669.5330422022691	500.6003153585176
298.0	4.0	2277.637826884439	577.1692319524965
298.0	4.0	2372.2036352763976	587.9030776506916
298.0	4.0	2979.990391174303	651.1665083719886
298.0	4.0	3776.5907350718603	722.3645820778155
298.0	4.0	4403.2937029217655	771.3843912463623
298.0	4.0	4667.438858577111	790.543726568793
298.0	4.0	7057.573170422087	933.9583470082596
298.0	4.0	10335.042037777363	1072.5233931988162
298.0	4.0	14235.700304987598	1184.8209689526618
298.0	4.0	18759.54797205278	1269.5479878149936
298.0	6.0	14.368836539500771	63.238423267378195
298.0	6.0	62.559167866951476	128.38549992976297
298.0	6.0	144.678699853172	191.72799214860788
298.0	6.0	179.59169955052766	212.47845225836318
298.0	6.0	179.59169955052766	212.47845225836318
298.0	6.0	410.7053658019221	313.41519143104665
298.0	6.0	736.0668116610105	409.16734828541894
298.0	6.0	964.3029674859848	461.2410049854728
298.0	6.0	1155.6760371277926	498.9129853919587
298.0	6.0	1669.5330422022691	581.8100031015815
298.0	6.0	2277.637826884439	657.0862306965862
298.0	6.0	2372.2036352763976	667.1778345597328
298.0	6.0	2979.990391174303	724.0832771431221
298.0	6.0	3776.5907350718603	782.2814190596092
298.0	6.0	4403.2937029217655	818.2549439411399
298.0	6.0	4667.438858577111	831.3138168000539
298.0	6.0	7057.573170422087	908.1339175517838
298.0	6.0	10335.042037777363	937.2802940569553
298.0	6.0	14235.700304987598	912.3189950154164
298.0	6.0	18759.54797205278	844.382472199768
298.0	8.0	14.368836539500771	64.73808909714194
298.0	8.0	62.559167866951476	136.3157769345242
298.0	8.0	144.678699853172	206.80227943185432
298.0	8.0	179.59169955052766	229.82459750353152
298.0	8.0	179.59169955052766	229.82459750353152
298.0	8.0	410.7053658019221	339.5651530981238
298.0	8.0	736.0668116610105	437.2139730344971
298.0	8.0	964.3029674859848	486.20797130074317
298.0	8.0	1155.6760371277926	519.3062705919037
298.0	8.0	1669.5330422022691	583.4378016710217
298.0	8.0	2277.637826884439	628.3095060909334
298.0	8.0	2372.2036352763976	633.1222786458144
298.0	8.0	2979.990391174303	653.7139161017103
298.0	8.0	3776.5907350718603	660.4506221637577
298.0	8.0	4403.2937029217655	654.7236667542704
298.0	8.0	4667.438858577111	650.1782801879677
298.0	8.0	7057.573170422087	576.02955835114
298.0	8.0	10335.042037777363	443.78715432097067
298.0	8.0	14235.700304987598	303.8777222900016
298.0	8.0	18759.54797205278	186.54340559258307
298.0	10.0	14.368836539500771	51.12199558377243
298.0	10.0	62.559167866951476	125.17320984475087
298.0	10.0	144.678699853172	204.2496755482993
298.0	10.0	179.59169955052766	230.53019566717774
298.0	10.0	179.59169955052766	230.53019566717774
298.0	10.0	410.7053658019221	353.03613998852944
298.0	10.0	736.0668116610105	448.3707413037204
298.0	10.0	964.3029674859848	486.3115708133297
298.0	10.0	1155.6760371277926	506.1036790563956
298.0	10.0	1669.5330422022691	523.4334885351562
298.0	10.0	2277.637826884439	504.099890891254
298.0	10.0	2372.2036352763976	498.79173414916266
298.0	10.0	2979.990391174303	456.42838254329934
298.0	10.0	3776.5907350718603	390.93944611168473
298.0	10.0	4403.2937029217655	339.1031116201338
298.0	10.0	4667.438858577111	318.0918990574477
298.0	10.0	7057.573170422087	166.16141830308615
298.0	10.0	10335.042037777363	60.778458650593976
298.0	10.0	14235.700304987598	16.89802126700697
298.0	10.0	18759.54797205278	3.608817367023138
