# Supplementary material for: Compressibility of Confined Fluids from Volume Fluctuations
Source: Langmuir. 2025 Dec 15;41(51):34189–96. doi: 10.1021/acs.langmuir.5c03971 (PMC12756912; doi:10.1021/acs.langmuir.5c03971)
Supplement: Supplementary file 2 [file la5c03971_si_002.zip › SI/Figures/Figure_S3b_GCMC.csv]

T[K]	P[MPa]	H[nm]	rho_f[mmol/cm^3]
298.0	2.0	3.0	5.108287227631644
298.0	2.0	6.0	2.5135417307382326
298.0	2.0	9.0	1.9001693592560982
298.0	2.0	10.0	1.788299233252637
298.0	2.0	15.0	1.4428909440898259
298.0	2.0	20.0	1.2902631910263866
298.0	2.0	25.0	1.1869499754194912
298.0	2.0	30.0	1.12492248419227
298.0	2.0	35.0	1.0807432594467716
298.0	2.0	40.0	1.045913515458719
298.0	2.0	45.0	1.0196584043770427
298.0	2.0	50.0	1.0010653610410507
298.0	4.0	3.0	8.247826925649937
298.0	4.0	6.0	4.379329239234256
298.0	4.0	9.0	3.4223480580323695
298.0	4.0	10.0	3.2413621112200275
298.0	4.0	15.0	2.7049977593995878
298.0	4.0	20.0	2.4288068180760813
298.0	4.0	25.0	2.2655362699126824
298.0	4.0	30.0	2.1567259976694166
298.0	4.0	35.0	2.0738789150588897
298.0	4.0	40.0	2.022232264747188
298.0	4.0	45.0	1.9805036558582334
298.0	4.0	50.0	1.9377050097588246
298.0	6.0	3.0	10.381879076493812
298.0	6.0	6.0	5.813357575709299
298.0	6.0	9.0	4.676884660586293
298.0	6.0	10.0	4.491670825315995
298.0	6.0	15.0	3.789455091945575
298.0	6.0	20.0	3.442887821682361
298.0	6.0	25.0	3.237561026595325
298.0	6.0	30.0	3.1006128055585687
298.0	6.0	35.0	2.9948818532022585
298.0	6.0	40.0	2.9154040020497964
298.0	6.0	45.0	2.8660279999457945
298.0	6.0	50.0	2.8128955540183966
298.0	8.0	3.0	11.82999332233645
298.0	8.0	6.0	7.078810818856006
298.0	8.0	9.0	5.771124088798683
298.0	8.0	10.0	5.505087515576766
298.0	8.0	15.0	4.7517623083425296
298.0	8.0	20.0	4.3730790940783475
298.0	8.0	25.0	4.136438018676608
298.0	8.0	30.0	3.9654670527796583
298.0	8.0	35.0	3.8583892715975834
298.0	8.0	40.0	3.774738589858672
298.0	8.0	45.0	3.6659921636125885
298.0	8.0	50.0	3.6288344516476636
298.0	10.0	3.0	12.929227450007373
298.0	10.0	6.0	8.166884490811867
298.0	10.0	9.0	6.684519454695906
298.0	10.0	10.0	6.474369364699672
298.0	10.0	15.0	5.670421376978266
298.0	10.0	20.0	5.216044925962334
298.0	10.0	25.0	4.977028366860332
298.0	10.0	30.0	4.787145932229249
298.0	10.0	35.0	4.687162708231001
298.0	10.0	40.0	4.56647279934868
298.0	10.0	45.0	4.431679027050843
298.0	10.0	50.0	4.381319012817246
