# Supplementary material for: Compressibility of Confined Fluids from Volume Fluctuations
Source: Langmuir. 2025 Dec 15;41(51):34189–96. doi: 10.1021/acs.langmuir.5c03971 (PMC12756912; doi:10.1021/acs.langmuir.5c03971)
Supplement: Supplementary file 2 [file la5c03971_si_002.zip › SI/Figures/Figure_2b.csv]

T[K]	P[MPa]	H[nm]	K[MPa] MD	err(K[MPa]) MD	K[MPa] GCMC	err(K[MPa]) GCMC	K[MPa] bulk
298.3216371962804	2.0	3.0	16.11778	0.411402	16.13089405	0.457502794	1.922964
297.7401063518648	4.0	3.0	30.972267	0.708077	30.73100865	0.898200658	3.654574
297.854545539446	6.0	3.0	44.423614	1.048466	45.90242809	1.265580921	5.348886
297.9802520802919	8.0	3.0	60.593239	1.368491	58.73296755	1.649912692	6.875518
298.1229836891311	10.0	3.0	77.245836	1.775135	75.32866221	2.053354286	8.502439
297.9486770682932	2.0	6.0	7.16298	0.153139	7.189040474	0.201435192	1.922964
298.1329041175883	4.0	6.0	13.475222	0.322979	13.26572565	0.382441103	3.654574
298.1478930496951	6.0	6.0	18.978555	0.432854	18.52685689	0.515014739	5.348886
298.0302443570643	8.0	6.0	23.39771	0.525062	22.08807293	0.61159437	6.875518
298.0215224652535	10.0	6.0	26.863908	0.687755	25.8019899	0.721473302	8.502439
298.0316357244276	2.0	9.0	5.280241	0.11394	5.157526625	0.147418799	1.922964
298.0475595010499	4.0	9.0	9.892995	0.240155	10.03490192	0.273619285	3.654574
298.01903924957503	6.0	9.0	13.778306	0.314637	12.82204884	0.477445816	5.348886
297.97090378562143	8.0	9.0	17.177516	0.390263	15.9594124	0.752690514	6.875518
298.0446810953905	10.0	9.0	20.183793	0.436796	18.63209295	0.949797997	8.502439
