# Supplementary material for: Compressibility of Confined Fluids from Volume Fluctuations
Source: Langmuir. 2025 Dec 15;41(51):34189–96. doi: 10.1021/acs.langmuir.5c03971 (PMC12756912; doi:10.1021/acs.langmuir.5c03971)
Supplement: Supplementary file 2 [file la5c03971_si_002.zip › SI/Figures/Figure_3b_and_3d.csv]

1/H[nm^-1]	KT[MPa]	MOE(KT[MPa])	H[nm]
0.00984	2.14856	0.08594000000000035	101.6260162601626
0.01215	2.27747	0.0859399999999999	82.3045267489712
0.01415	2.32044	0.12891999999999992	70.6713780918728
0.01661	2.44936	0.0859399999999999	60.20469596628537
0.01999	2.49233	0.12890999999999986	50.02501250625313
0.02491	2.75015	0.08594999999999997	40.14452027298274
0.03337	2.8361	0.04296999999999995	29.96703626011388
0.03998	3.13689	0.04296999999999995	25.012506253126563
0.04352	3.13689	0.12891999999999992	22.977941176470587
0.04767	3.39472	0.0859399999999999	20.977554017201594
0.05259	3.52363	0.04298000000000002	19.01502186727515
0.05874	3.73849	0.0859399999999999	17.024174327545115
0.06674	3.91037	0.08594999999999997	14.98351813005694
0.07688	4.38306	0.12890999999999941	13.007284079084286
0.09088	4.72683	0.1289100000000003	11.003521126760564
0.11102	5.28545	0.1289100000000003	9.007386056566386
0.14285	6.35973	0.1289100000000003	7.000350017500875
0.1999	8.25046	0.1718799999999998	5.002501250625313
0.33321	14.09454	0.25781999999999883	3.0011104108520152
0.00984	4.12523	0.12890999999999941	101.6260162601626
0.01107	4.38306	0.12890999999999941	90.3342366757001
0.0143	4.38306	0.0859399999999999	69.93006993006993
0.01661	4.72683	0.0859400000000008	60.20469596628537
0.01999	4.64088	0.08594999999999953	50.02501250625313
0.02491	5.0706	0.0859399999999999	40.14452027298274
0.03321	5.45734	0.12890999999999941	30.11141222523336
0.03998	5.97299	0.12890999999999941	25.012506253126563
0.04352	6.18785	0.1289100000000003	22.977941176470587
0.04767	6.23082	0.0859400000000008	20.977554017201594
0.05259	6.78944	0.1289100000000003	19.01502186727515
0.05874	7.09024	0.1718800000000007	17.024174327545115
0.06674	7.47698	0.1718799999999998	14.98351813005694
0.07688	8.12155	0.1289100000000012	13.007284079084286
0.09088	9.02394	0.1718900000000012	11.003521126760564
0.11102	10.05525	0.2578300000000002	9.007386056566386
0.1427	12.16083	0.25782999999999845	7.007708479327261
0.1999	16.50092	0.34376999999999924	5.002501250625313
0.33321	28.31799	0.6875299999999989	3.0011104108520152
0.00984	6.23082	0.1289100000000003	101.6260162601626
0.01107	5.93002	0.0859399999999999	90.3342366757001
0.01276	6.27379	0.0429700000000004	78.36990595611285
0.0143	6.4027	0.0859399999999999	69.93006993006993
0.01676	6.4027	0.0859399999999999	59.665871121718375
0.01999	6.7035	0.2148500000000002	50.02501250625313
0.02491	7.13321	0.1289100000000003	40.14452027298274
0.03321	7.60589	0.17189000000000032	30.11141222523336
0.04013	8.29343	0.12890999999999941	24.919013207077
0.04352	8.55126	0.1718800000000016	22.977941176470587
0.04767	9.2388	0.2148500000000002	20.977554017201594
0.05259	9.32474	0.1718799999999998	19.01502186727515
0.05874	9.75445	0.17188999999999943	17.024174327545115
0.06658	10.18416	0.21485999999999983	15.019525382997898
0.07688	11.30141	0.2578300000000002	13.007284079084286
0.09088	12.63352	0.25781999999999883	11.003521126760564
0.11102	14.48128	0.3007899999999992	9.007386056566386
0.14285	17.18846	0.38673999999999964	7.000350017500875
0.1999	22.86065	0.5586300000000008	5.002501250625313
0.33321	41.38122	0.902390000000004	3.0011104108520152
0.00999	9.36771	0.2578300000000002	100.1001001001001
0.01107	9.75445	0.17188999999999943	90.3342366757001
0.0143	9.66851	0.1718799999999998	69.93006993006993
0.01676	9.96931	0.2148500000000002	59.665871121718375
0.01999	10.52793	0.5156600000000005	50.02501250625313
0.02506	11.00061	0.42971999999999966	39.904229848363926
0.02845	11.64518	0.3008000000000006	35.1493848857645
0.03567	12.67649	0.8164500000000015	28.034763106251752
0.04997	14.00859	0.2578300000000002	20.012007204322593
0.06243	15.46961	0.343770000000001	16.017940092904052
0.11102	23.63413	0.0429700000000004	9.007386056566386
0.16668	33.94721	0.7734799999999993	5.999520038396929
0.33337	70.34377	1.675869999999989	2.9996700362960076
