# Supplementary material for: Compressibility of Confined Fluids from Volume Fluctuations
Source: Langmuir. 2025 Dec 15;41(51):34189–96. doi: 10.1021/acs.langmuir.5c03971 (PMC12756912; doi:10.1021/acs.langmuir.5c03971)
Supplement: Supplementary file 2 [file la5c03971_si_002.zip › SI/Figures/Figure_2a.csv]

T[K]	P[MPa]	H[nm]	K[MPa] MD	err(K[MPa]) MD	K[MPa] GCMC	err(K[MPa]) GCMC	K[MPa] bulk
298.3216371962804	2.0	3.0	10.651823936475198	0.19935212517117398	12.31667	0.3359577515373729	1.922964
297.7401063518648	4.0	3.0	20.032350705284067	0.4233695843650897	22.11544	0.6518645441267715	3.654574
297.854545539446	6.0	3.0	26.827513082164856	0.5375545158996218	26.72984	0.7712969096775011	5.348886
297.9802520802919	8.0	3.0	30.585553861012475	0.5741372793082395	30.6968	0.952242341888413	6.875518
298.1229836891311	10.0	3.0	34.783705140500224	0.5871861156846722	36.525	1.0687881083155453	8.502439
297.9486770682932	2.0	6.0	5.387147551664387	0.11070685988717482	7.09061	0.1859518106890618	1.922964
298.1329041175883	4.0	6.0	10.278165522592106	0.20414441686967466	11.26356	0.3423118323996739	3.654574
298.1478930496951	6.0	6.0	13.69753875151804	0.2567482509552637	13.75445	0.4303035203186606	5.348886
298.0302443570643	8.0	6.0	16.32767510835337	0.3582096642375674	16.43191	0.4912463464058313	6.875518
298.0215224652535	10.0	6.0	18.803476171971376	0.3541295539442097	18.69514	0.5668687348402698	8.502439
298.0316357244276	2.0	9.0	4.454747579998085	0.09526249974294385	5.01272	0.1350741341393658	1.922964
298.0475595010499	4.0	9.0	8.084550039516596	0.1456587440241085	9.05782	0.2436457505374827	3.654574
298.01903924957503	6.0	9.0	10.937791507630031	0.22819793319378961	11.00788	0.3112434631412185	5.348886
297.97090378562143	8.0	9.0	12.842062022390694	0.2553535473042914	12.94421	0.3805961561129805	6.875518
298.0446810953905	10.0	9.0	15.197911170959632	0.29822052788605363	15.38234	0.452875167268548	8.502439
