# Supplementary material for: Compressibility of Confined Fluids from Volume Fluctuations
Source: Langmuir. 2025 Dec 15;41(51):34189–96. doi: 10.1021/acs.langmuir.5c03971 (PMC12756912; doi:10.1021/acs.langmuir.5c03971)
Supplement: Supplementary file 2 [file la5c03971_si_002.zip › SI/Figures/Figure_S2b_GCMC.csv]

T[K]	P[MPa]	V_f[nm^3]	Nex
298.0	2.0	14.368836539500771	37.11671937500196
298.0	2.0	62.559167866951476	63.844630137519495
298.0	2.0	144.678699853172	94.20991797024908
298.0	2.0	179.59169955052766	104.8450421523172
298.0	2.0	410.7053658019221	154.33772484634468
298.0	2.0	736.0668116610105	208.94904384651682
298.0	2.0	1155.6760371277926	256.16219915283364
298.0	2.0	1669.5330422022691	307.69809076529486
298.0	2.0	2277.637826884439	359.17559646859286
298.0	2.0	2979.990391174303	407.4289776946823
298.0	2.0	3776.5907350718603	456.6290089650731
298.0	2.0	4667.438858577111	512.0805138035089
298.0	4.0	14.368836539500771	57.01814717270179
298.0	4.0	62.559167866951476	102.50428825506856
298.0	4.0	144.678699853172	153.67914918020412
298.0	4.0	179.59169955052766	171.18997389808686
298.0	4.0	410.7053658019221	258.8312305587821
298.0	4.0	736.0668116610105	341.45064233827964
298.0	4.0	1155.6760371277926	422.47074756707366
298.0	4.0	1669.5330422022691	500.91750041006685
298.0	4.0	2277.637826884439	569.7347353433338
298.0	4.0	2979.990391174303	652.7385084764605
298.0	4.0	3776.5907350718603	732.3221785489104
298.0	4.0	4667.438858577111	784.7690341929792
298.0	6.0	14.368836539500771	68.04873357369706
298.0	6.0	62.559167866951476	124.15664787091109
298.0	6.0	144.678699853172	188.11523298033296
298.0	6.0	179.59169955052766	213.47871041951976
298.0	6.0	410.7053658019221	314.5202156358007
298.0	6.0	736.0668116610105	410.06082932465415
298.0	6.0	1155.6760371277926	500.92385857213344
298.0	6.0	1669.5330422022691	585.9634611044753
298.0	6.0	2277.637826884439	654.3694340151719
298.0	6.0	2979.990391174303	713.5262572744095
298.0	6.0	3776.5907350718603	791.9669008340179
298.0	6.0	4667.438858577111	829.4369451540642
298.0	8.0	14.368836539500771	73.0042192603976
298.0	8.0	62.559167866951476	138.85031265967064
298.0	8.0	144.678699853172	207.1793880235884
298.0	8.0	179.59169955052766	228.40212024814878
298.0	8.0	410.7053658019221	336.00728464535916
298.0	8.0	736.0668116610105	434.33396076623467
298.0	8.0	1155.6760371277926	517.2407378763364
298.0	8.0	1669.5330422022691	575.3284160605217
298.0	8.0	2277.637826884439	638.0133731012893
298.0	8.0	2979.990391174303	684.6379675613789
298.0	8.0	3776.5907350718603	620.3291856329033
298.0	8.0	4667.438858577111	662.2138889118141
298.0	10.0	14.368836539500771	74.85094234138623
298.0	10.0	62.559167866951476	146.47013283929007
298.0	10.0	144.678699853172	209.58222346477794
298.0	10.0	179.59169955052766	237.42906481273707
298.0	10.0	410.7053658019221	344.1301973062991
298.0	10.0	736.0668116610105	415.33933226599424
298.0	10.0	1155.6760371277926	485.76459932781836
298.0	10.0	1669.5330422022691	510.842904312879
298.0	10.0	2277.637826884439	559.7709635895799
298.0	10.0	2979.990391174303	515.7977293297008
298.0	10.0	3776.5907350718603	347.1152819611616
298.0	10.0	4667.438858577111	287.4434192443314
