# Supplementary material for: Compressibility of Confined Fluids from Volume Fluctuations
Source: Langmuir. 2025 Dec 15;41(51):34189–96. doi: 10.1021/acs.langmuir.5c03971 (PMC12756912; doi:10.1021/acs.langmuir.5c03971)
Supplement: Supplementary file 2 [file la5c03971_si_002.zip › SI/lammps_modifications/README.md]

### Installation Guide

- Copy contents of the ./src folder to ./src folder in LAMMPS repository and compile as usual.
- Alternatively, clone https://github.com/GeordyJ/lammps.git with the tjatjopoulos branch.
